# Supplementary material for: Gene Expression Analysis for Uterine Cervix and Corpus Cancer Characterization
Source: Genes (Basel). 2024 Feb 28;15(3):312. doi: 10.3390/genes15030312 (PMC10970626; doi:10.3390/genes15030312)
Supplement: Supplementary file 1 [file genes-15-00312-s001.zip]

Archive with 1 entries (1 files):
- genes-2877300-supplementary.pdf
